# Supplementary material for: Unsolved Issues in Thymic Epithelial Tumour Stage Classification: The Role of Tumour Dimension
Source: Diagnostics (Basel). 2023 Nov 17;13(22):3468. doi: 10.3390/diagnostics13223468 (PMC10670816; doi:10.3390/diagnostics13223468)
Supplement: Supplementary file 1 [file diagnostics-13-03468-s001.zip]

Archive with 3 entries (2 files):
- diagnostics-2664246-SI/
- diagnostics-2664246-SI/diagnostics-2664246-figures.pdf
- diagnostics-2664246-SI/diagnostics-2664246-tables.pdf
